# Supplementary material for: Extensive and deep sequencing of the Venter/HuRef genome for developing and benchmarking genome analysis tools
Source: Sci Data. 2018 Dec 18;5:180261. doi: 10.1038/sdata.2018.261 (PMC6298255; doi:10.1038/sdata.2018.261)
Supplement: Supplementary file 1 [file sdata2018261-isa1.zip]

Archive with 3 entries (3 files):
- i_Investigation.txt
- s_Urban244b_study.txt
- a_Urban244b_assay.txt
