# Supplementary material for: Extensive and deep sequencing of the Venter/HuRef genome for developing and benchmarking genome analysis tools
Source: Sci Data. 2018 Dec 18;5:180261. doi: 10.1038/sdata.2018.261 (PMC6298255; doi:10.1038/sdata.2018.261)
Supplement: Supplementary file 1 [file sdata2018261-isa1.zip › i_Investigation.txt]

# Investigation File generated for Scientific Data with Investigation File Authoring Tool version 0.1.0 on 19/10/2018 - This metadata file is CC0
ONTOLOGY SOURCE REFERENCE
Term Source Name	NCBITaxon	BTO	EFO	OBI	ERO	NCIT
Term Source File	http://data.bioontology.org/ontologies/NCBITAXON	http://data.bioontology.org/ontologies/BTO	http://data.bioontology.org/ontologies/EFO	http://data.bioontology.org/ontologies/OBI	http://data.bioontology.org/ontologies/ERO	http://data.bioontology.org/ontologies/NCIT
Term Source Version	2016AB	unknown		2014-08-18	2013-08-02	17.06d
Term Source Description	National Center for Biotechnology Information (NCBI) Organismal Classification	BRENDA Tissue and Enzyme Source Ontology	Experimental Factor Ontology	Ontology for Biomedical Investigations	Eagle-I Research Resource Ontology	National Cancer Institute Thesaurus
INVESTIGATION
Investigation Identifier
Investigation Title
Investigation Description
Investigation Submission Date
Investigation Public Release Date
INVESTIGATION PUBLICATIONS
Investigation PubMed ID
Investigation Publication DOI
Investigation Publication Author List
Investigation Publication Title
Investigation Publication Status
Investigation Publication Status Term Accession Number
Investigation Publication Status Term Source REF
INVESTIGATION CONTACTS
Investigation Person Last Name
Investigation Person Mid Initials
Investigation Person First Name
Investigation Person Address
Investigation Person Phone
Investigation Person Fax
Investigation Person Email
Investigation Person Affiliation
Investigation Person Roles
Investigation Person Roles Term Accession Number
Investigation Person Roles Term Source REF
STUDY
Study Identifier	10.1038/sdata.2018.261
Study Title	Extensive and deep sequencing of the Venter/HuRef genome for developing and benchmarking genome analysis tools
Study Submission Date	23/05/2018
Study Public Release Date	18/12/2018
Study Description	http://www.nature.com/articles/sdata2018261#abstract
Study File Name	s_Urban244b_study.txt
Comment[Subject Keywords]	//;//;//;//;///
Comment[Manuscript Licence]	CC BY-4.0
Comment[Experimental Metadata Licence]	CC0
Comment[Supplementary Information File Name]		Supplementary Information
Comment[Supplementary Information File Type]	x-zip-compressed	pdf
Comment[Supplementary Information File URL]	http://www.nature.com/articles/sdata2018261#supplementary-information	http://www.nature.com/articles/sdata2018261#supplementary-information
Comment[Data Repository]	NCBI Sequence Read Archive;dbSNP
Comment[Data Record Accession]	SRP137779;ss3646580245
Comment[Data Record URI]	http://identifiers.org/ncbi/insdc.sra:SRP137779;https://www.ncbi.nlm.nih.gov/projects/SNP/snp_ss.cgi?ss=3646580245
STUDY DESIGN DESCRIPTORS
Study Design Type	reference design	protocol optimization design
Study Design Type Term Accession Number	http://www.ebi.ac.uk/efo/EFO_0001775	OBI:0001401
Study Design Type Term Source REF	EFO	OBI
STUDY PUBLICATIONS
Study PubMed ID	""
Study Publication DOI	doi:10.1038/srep14493
Study Publication Author List	""
Study Publication Title	""
Study Publication Status	published
Study Publication Status Term Accession Number	
Study Publication Status Term Source REF	
STUDY FACTORS
Study Factor Name
Study Factor Type
Study Factor Type Term Accession Number
Study Factor Type Term Source REF
STUDY ASSAYS
Study Assay Measurement Type	whole genome sequencing
Study Assay Measurement Type Term Accession Number	ERO:0002016
Study Assay Measurement Type Term Source REF	ERO
Study Assay Technology Type	DNA sequencing
Study Assay Technology Type Term Accession Number	OBI:0000626
Study Assay Technology Type Term Source REF	ERO
Study Assay Technology Platform	instrument; manufacturer
Study Assay File Name	a_Urban244b_assay.txt
STUDY PROTOCOLS
Study Protocol Name	short-insert whole-genome sequencing library	mate-pair whole-genome sequencing library	linked-read whole-genome sequencing library	Sequencing	Analysis
Study Protocol Type	sample preparation for assay	sample preparation for assay	sample preparation for assay	DNA sequencing	Sequence Analysis
Study Protocol Type Term Accession Number	OBI:0000073	OBI:0000073	OBI:0000073	OBI:0000626	NCIT:C17565
Study Protocol Type Term Source REF	ERO	ERO	OBI	ERO	NCIT
Study Protocol Description					
Study Protocol URI	""	""	""	""	""
Study Protocol Version					
Study Protocol Parameters Name	""	""	""	instrument; manufacturer	""
Study Protocol Parameters Name Term Accession Number	""	""	""	""	""
Study Protocol Parameters Name Term Source REF	""	""	""	""	""
Study Protocol Components Name	""	""	""	""	""
Study Protocol Components Type	""	""	""	""	""
Study Protocol Components Type Term Accession Number	""	""	""	""	""
Study Protocol Components Type Term Source REF	""	""	""	""	""
STUDY CONTACTS
Study Person Last Name	Zhou	Arthur	Ho	Pattni	Huang	Wong	Urban
Study Person First Name	Bo	Joseph G.	Steve S.	Reenal	Yiling	Wing H.	Alexander E.
Study Person Mid Initials							
Study Person Email	""	""	""	""	""	whwong@stanford.edu	aeurban@stanford.edu
Study Person Phone							
Study Person Fax							
Study Person Address							
Study Person Affiliation	Department of Psychiatry and Behavioral Sciences, Department of Genetics, Stanford University School of Medicine, Stanford, California 94305, USA	Department of Statistics, Department of Biomedical Data Science, Bio-X Program, Stanford University, Stanford, California 94305, USA	Department of Psychiatry and Behavioral Sciences, Department of Genetics, Stanford University School of Medicine, Stanford, California 94305, USA	Department of Psychiatry and Behavioral Sciences, Department of Genetics, Stanford University School of Medicine, Stanford, California 94305, USA	Department of Psychiatry and Behavioral Sciences, Department of Genetics, Stanford University School of Medicine, Stanford, California 94305, USA	Department of Statistics, Department of Biomedical Data Science, Bio-X Program, Stanford University, Stanford, California 94305, USA	Department of Psychiatry and Behavioral Sciences, Department of Genetics, Stanford University School of Medicine, Stanford, California 94305, USA
Study Person Roles							
Study Person Roles Term Accession Number							
Study Person Roles Term Source REF							
Comment[Study Person ORCID]	0000-0001-6533-7462						
Comment[Funder]							
Comment[FundRef ID]							
Comment[Funder Term Source REF]							
Comment[Grant Identifier]							
