# Supplementary material for: Extensive and deep sequencing of the Venter/HuRef genome for developing and benchmarking genome analysis tools
Source: Sci Data. 2018 Dec 18;5:180261. doi: 10.1038/sdata.2018.261 (PMC6298255; doi:10.1038/sdata.2018.261)
Supplement: Supplementary file 1 [file sdata2018261-isa1.zip › s_Urban244b_study.txt]

Source Name	Characteristics[organism]	Term Source REF	Term Accession Number	Characteristics[cell line]	Term Source REF	Term Accession Number	Protocol REF	Sample Name
NS12911 DNA from Coriell	Homo sapiens	NCBITaxon	NCBITaxon:9606	lymphoblastoid cell line	BTO	BTO:0000773	short-insert whole-genome sequencing library	NS12911_200bp
NS12911 DNA from Coriell	Homo sapiens	NCBITaxon	NCBITaxon:9606	lymphoblastoid cell line	BTO	BTO:0000773	short-insert whole-genome sequencing library	NS12911_350bp
NS12911 DNA from Coriell	Homo sapiens	NCBITaxon	NCBITaxon:9606	lymphoblastoid cell line	BTO	BTO:0000773	mate-pair whole-genome sequencing library	NS12911_2kb
NS12911 DNA from Coriell	Homo sapiens	NCBITaxon	NCBITaxon:9606	lymphoblastoid cell line	BTO	BTO:0000773	mate-pair whole-genome sequencing library	NS12911_5kb
NS12911 DNA from Coriell	Homo sapiens	NCBITaxon	NCBITaxon:9606	lymphoblastoid cell line	BTO	BTO:0000773	mate-pair whole-genome sequencing library	NS12911_12kb
NS12911 DNA from Coriell	Homo sapiens	NCBITaxon	NCBITaxon:9606	lymphoblastoid cell line	BTO	BTO:0000773	linked-read whole-genome sequencing library	NS12911_linked
