# Supplementary material for: Extensive and deep sequencing of the Venter/HuRef genome for developing and benchmarking genome analysis tools
Source: Sci Data. 2018 Dec 18;5:180261. doi: 10.1038/sdata.2018.261 (PMC6298255; doi:10.1038/sdata.2018.261)
Supplement: Supplementary file 1 [file sdata2018261-isa1.zip › a_Urban244b_assay.txt]

Sample Name	Protocol REF	Parameter Value[instrument]	Parameter Value[manufacturer]	Assay Name	Raw Data File	Comment[Data Repository]	Comment[Data Record Accession]	Comment[Data Record URI]	Protocol REF	Derived Data File	Comment[Data Repository]	Comment[Data Record Accession]	Comment[Data Record URI]
NS12911_200bp	Sequencing	HiSeq 2000	Illumina	venter-200bp-insert-100x	SRX1016819	NCBI Sequence Read Archive	SRP137779	http://identifiers.org/ncbi/insdc.sra:SRP137779	Analysis	SRX4026204	NCBI Sequence Read Archive	SRP137779	http://identifiers.org/ncbi/insdc.sra:SRP137779
NS12911_350bp	Sequencing	HiSeq 2000	Illumina	venter-350bp-insert-40x	SRX1016818	NCBI Sequence Read Archive	SRP137779	http://identifiers.org/ncbi/insdc.sra:SRP137779	Analysis	SRX4026203	NCBI Sequence Read Archive	SRP137779	http://identifiers.org/ncbi/insdc.sra:SRP137779
NS12911_2kb	Sequencing	NextSeq 500	Illumina	venter-nextera-2kb	SRX3894584	NCBI Sequence Read Archive	SRP137779	http://identifiers.org/ncbi/insdc.sra:SRP137779	Analysis	SRX3974885	NCBI Sequence Read Archive	SRP137779	http://identifiers.org/ncbi/insdc.sra:SRP137779
NS12911_5kb	Sequencing	NextSeq 500	Illumina	venter-nextera-5kb	SRX3894583	NCBI Sequence Read Archive	SRP137779	http://identifiers.org/ncbi/insdc.sra:SRP137779	Analysis	SRX3974886	NCBI Sequence Read Archive	SRP137779	http://identifiers.org/ncbi/insdc.sra:SRP137779
NS12911_12kb	Sequencing	NextSeq 500	Illumina	venter-nextera-12kb genome alignment	SRX3894586	NCBI Sequence Read Archive	SRP137779	http://identifiers.org/ncbi/insdc.sra:SRP137779	Analysis	SRX3974884	NCBI Sequence Read Archive	SRP137779	http://identifiers.org/ncbi/insdc.sra:SRP137779
NS12911_linked	Sequencing	HiSeq X Ten	Illumina	venter-linked-read	SRX3894585	NCBI Sequence Read Archive	SRP137779	http://identifiers.org/ncbi/insdc.sra:SRP137779	Analysis	SRX3938571	NCBI Sequence Read Archive	SRP137779	http://identifiers.org/ncbi/insdc.sra:SRP137779
NS12911_linked	Sequencing	NextSeq 500	Illumina	venter-nextera-12kb genome phasing	SRX3894586	NCBI Sequence Read Archive	SRP137779	http://identifiers.org/ncbi/insdc.sra:SRP137779	Analysis	ss2137543904-3651364986	dbSNP	ss3646580245-3651364986	https://www.ncbi.nlm.nih.gov/projects/SNP/snp_ss.cgi?ss=3646580245
